# Supplementary material for: Characterization of a Novel M4 PAM PET Radioligand [11C]PF06885190 in Nonhuman Primates (NHP)
Source: Molecules. 2023 Jun 7;28(12):4612. doi: 10.3390/molecules28124612 (PMC10301845; doi:10.3390/molecules28124612)
Supplement: Supplementary file 1 [file molecules-28-04612-s001.zip]

Archive with 1 entries (1 files):
- molecules-2405773-supplementary.pdf
